# Supplementary material for: Natural Grass Cultivation Management Improves Apple Fruit Quality by Regulating Soil Mineral Nitrogen Content and Carbon–Nitrogen Metabolism
Source: Metabolites. 2023 Aug 8;13(8):925. doi: 10.3390/metabo13080925 (PMC10456723; doi:10.3390/metabo13080925)
Supplement: Supplementary file 1 [file metabolites-13-00925-s001.zip]

Archive with 1 entries (1 files):
- metabolites-2504983-supplementary.pdf
